# Supplementary material for: Structural basis of mammalian high-mannose N-glycan processing by human gut Bacteroides
Source: Nat Commun. 2020 Feb 14;11:899. doi: 10.1038/s41467-020-14754-7 (PMC7021837; doi:10.1038/s41467-020-14754-7)
Supplement: Supplementary file 3 — Supplementary Data 1 [file 41467_2020_14754_MOESM3_ESM.xlsx]

## Sheet: Supplementary Data 1
Identification of predicted PULs associated with the Bacteroidetes sequence homologues of EndoBT-3987
Predicted GH18	PUL name	Protein	Modularity	IMG/M-HMP description1
EndoBT-3987	PUL72	BT3983	SusC	putative outer membrane protein, probably involved in nutrient binding
(Bacteroides thetaiotaomicron VPI-5482)		BT3984	SusD	Hypothetical protein
		BT3985	Unknown	Hypothetical protein
		BT3986	Unknown	putative patatin-like protein
		BT3987	GH18	endo-b-N-acetylglucosaminidase F1
		BT3988	Unknown	putative peptidoglycan bound protein
		BT3989	Unknown	Hypothetical protein
		BT3990	GH92	putative a-1,2-mannosidase
		BT3991	GH92	putative a-1,2-mannosidase
		BT3992	Anti-s	putative anti-sigma factor
		BT3993	ECF-s	RNA polymerase ECF-type sigma factor
		BT3994	GH92	putative a-1,2-mannosidase
B5G41_01340	PUL2	B5G41_01310	GH92	a-mannosidase
(Alistipes onderdonkii)		B5G41_01315	GH92	a-mannosidase
		B5G41_01320	GH92	a-mannosidase
		B5G41_01325	GH130	glycosidase
		B5G41_01330	MFS	MFS transporter
		B5G41_01335	Unknown	Hypothetical protein
		B5G41_01340	GH18	Hypothetical protein
		B5G41_01345	unknown	Hypothetical protein
		B5G41_01350	unknown	Hypothetical protein
		B5G41_01355	SusD	SusD/RagB family nutrient-binding outer membrane lipoprotein
		B5G41_01360	SusC	SusC/RagA family protein
		B5G41_01365	Anti-s	Hypothetical protein
		B5G41_01370	ECF-s	RNA polymerase sigma-70 factor
B5G16_05150	PUL12	B5G16_05120	ECF-s	RNA polymerase subunit sigma-70
(Alistipes sp. An66)		B5G16_05125	Anti-s	Hypothetical protein
		B5G16_05130	SusC	SusC/RagA family protein
		B5G16_05135	SusD	SusD/RagB family nutrient-binding outer membrane lipoprotein
		B5G16_05140	Unknown	Hypothetical protein
		B5G16_05145	Unknown	Hypothetical protein
		B5G16_05150	GH18	Hypothetical protein
		B5G16_05155	Unknown	Hypothetical protein
HMPREF0663_10414	PUL8	HMPREF0663_10408	ECF-s	RNA polymerase ECF-type sigma factor
(Prevotella oralis ATCC 33269)
		HMPREF0663_10409	Anti-s	Anti-sigma factor
		HMPREF0663_10410	SusC	Hypothetical protein
		HMPREF0663_10411	SusD	Hypothetical protein
		HMPREF0663_10412	Unknown	Hypothetical protein
		HMPREF0663_10414	GH18	endo-b-N-acetylglucosaminidase F1
		HMPREF0663_10415	Unknown	Hypothetical protein
HMP+48:83REF0659_A6286	PUL12	HMPREF0659_A6285	Unknown	Putative lipoprotein
(Prevotella melaninogenica strain ATCC 25845)		HMPREF0659_A6286	GH18	endo-b-N-acetylglucosaminidase F1
		HMPREF0659_A6287	Unknown	Putative lipoprotein
		HMPREF0659_A6288	Unknown	Putative lipoprotein
		HMPREF0659_A6289	SusD	Hypothetical protein
		HMPREF0659_A6290	SusC	TonB-dependent receptor plug domain protein
HMPREF9456_02551	PUL 22	HMPREF9456_02540	GH43_28	Hypothetical protein
(Dysgonomonas mossii DSM 22836)		HMPREF9456_02541	GH144	Hypothetical protein
		HMPREF9456_02542	GH3	Hypothetical protein
		HMPREF9456_02543	GH3	Hypothetical protein
		HMPREF9456_02544	GH144	Hypothetical protein
		HMPREF9456_02545	SusD	Hypothetical protein
		HMPREF9456_02546	SusC	Hypothetical protein
		HMPREF9456_02547	Unknown	Hypothetical protein
		HMPREF9456_02548	Unknown	Hypothetical protein
		HMPREF9456_02549	GH92	Hypothetical protein
		HMPREF9456_02550	Unknown	Hypothetical protein
		HMPREF9456_02551	GH18	Hypothetical protein
		HMPREF9456_02552	Unknown	Hypothetical protein
		HMPREF9456_02553	Unknown	Hypothetical protein
		HMPREF9456_02554	SusD	Hypothetical protein
		HMPREF9456_02555	SusC	Hypothetical protein
		HMPREF9456_02556	Anti-s	Hypothetical protein
		HMPREF9456_02557	ECF-s	Hypothetical protein
HMPREF9455_00111	PUL 2	HMPREF9455_00105	ECF-s	Hypothetical protein
(Dysgonomonas gadei ATCC BAA-286)		HMPREF9455_00106	Anti-s	Hypothetical protein
		HMPREF9455_00107	SusC	Hypothetical protein
		HMPREF9455_00108	SusD	Hypothetical protein
		HMPREF9455_00109	Unknown	Hypothetical protein
		HMPREF9455_00110	Unknown	Hypothetical protein
		HMPREF9455_00111	GH18	Hypothetical protein
		HMPREF9455_00112	Unknown	Hypothetical protein
		HMPREF9455_00113	MFS	Hypothetical protein
		HMPREF9455_00114	GH130	Hypothetical protein
		HMPREF9455_00115	GH92	Hypothetical protein
		HMPREF9455_00116	GH92	Hypothetical protein
		HMPREF9455_00117	GH125	Hypothetical protein
		HMPREF9455_00118	Unknown	Hypothetical protein
		HMPREF9455_00119	Unknown	Hypothetical protein
		HMPREF9455_00120	GH76	Hypothetical protein
		HMPREF9455_00121	SusC	Hypothetical protein
		HMPREF9455_00122	SusD	Hypothetical protein
		HMPREF9455_00123	Unknown	Hypothetical protein
1 Integrated Microbial Genomes and Metagenomes- Human Microbiome Project
