# Supplementary material for: Structural basis of mammalian high-mannose N-glycan processing by human gut Bacteroides
Source: Nat Commun. 2020 Feb 14;11:899. doi: 10.1038/s41467-020-14754-7 (PMC7021837; doi:10.1038/s41467-020-14754-7)
Supplement: Supplementary file 5 — Source Data [file 41467_2020_14754_MOESM5_ESM.xlsx]

## Sheet: Fig. 4a
	RNAseB			HM IgG
WT	0.99	0.99	1.04	1.05	0.97	1
Y49A	1.02	0.99	0.98	0.91	0.97	0.99
Y69A	1.04	1.03	1.04	0.99	0.94	1.02
Y95A	1	1.04	1	1.05	0.99	1.05
Y99A	0.98	1	1.04	1.03	1.04	1.04
H103A	1.03	1.03	1.04	1.06	1.06	1.07
F107A	1.03	1.04	0.99	1.08	1.07	1.07
E200A	0.73	0.77	0.79	1.08	1.08	1.09
N202A	0.88	0.86	0.83	1.03	1.04	1.05
D203A	1	1	1.03	1.07	1.09	1.09
N208A	1.02	0.97	0.98	1.07	1.05	1.08
N230A	0.69	0.68	0.71	0.82	0.82	0.85
N245A	0.61	0.6	0.6	0.96	0.98	0.99
H277A	0.08	0.08	0.11	0.24	0.24	0.31
Y339A	1.04	1.05	1.04	0.98	1.02	1.06
N403A	1.04	1.04	1.03	1.06	1.06	1.06
S432A	1.02	1.04	1.04	1.06	1.07	1.07

## Sheet: Supplementary Fig. 1b
Recombinant production of EndoBT-3987. Line 1 is the protein ladder and line 6 corresponds to the purified EndoBT-3987WT, in Supplementary Figure 1b.
